# Supplementary material for: PTGDR2 Expression in Peripheral Blood as a Potential Biomarker in Adult Patients with Asthma
Source: J Pers Med. 2021 Aug 24;11(9):827. doi: 10.3390/jpm11090827 (PMC8468563; doi:10.3390/jpm11090827)
Supplement: Supplementary file 1 [file jpm-11-00827-s001.zip]

Archive with 1 entries (1 files):
- jpm-1314349-supplementary.pdf
